# Supplementary material for: Quality of life among germ-cell testicular cancer survivors: The effect of time since cancer diagnosis
Source: PLoS One. 2021 Oct 6;16(10):e0258257. doi: 10.1371/journal.pone.0258257 (PMC8494333; doi:10.1371/journal.pone.0258257)
Supplement: S1 Dataset — (XLS) [file pone.0258257.s002.xls]

## Sheet: Sheet1
Age at diagnosis	Age at compilation	Time since cancer diagnosis	Time since cancer diagnosis in categories, 1 (<2 years), 2 (2-5 years), 3 (>5 years)	Casetype/Origin, 1- Oncologist Cases, 2- GP Cases	Residence, Turin - 1, Out of the Province - 2	Level of education, 0-Lower secondary school or less, 1-Upper secondary school, 2-University degree	Histology Type, Seminoma -1 , Nonseminoma - 0	PCS12	MCS12
48.46	50.3819	1.92197	1	2	2	1	0	54.9207	49.8459
33.514	37.588	4.07392	2	1	2	0	0	43.2386	43.901
27.5318	30.6064	3.07461	2	1	2	0	0	53.1298	44.2124
23.2197	31.1759	7.95619	3	1	2	0	0	55.9128	55.8678
43.7235	53.9713	10.2478	3	1	2	0	0	43.256	31.7051
32.3614	33.8207	1.45927	1	1	1	2	0	46.0945	57.0389
25.1691	31.0637	5.89459	3	2	1	0	0	30.4282	50.933
31.54	38.1109	6.57084	3	1	1	1	0	62.0895	38.054
27.0198	31.7372	4.71732	2	1	2	2	0	54.7204	31.628
34.0068	39.4442	5.43737	3	2	1	2	0	57.2422	58.8083
20.4846	27.5455	7.06092	3	2	1	2	0	57.5425	34.7714
38.2505	40.282	2.03148	2	2	2	2	0	48.3868	51.1845
24.4353	29.6372	5.20192	3	2	1	0	0	53.5531	60.7926
31.5784	40.3997	8.82136	3	2	2	0	0	54.318	52.8243
36.0137	41.9439	5.93018	3	1	2	2	0	55.529	48.2024
30.2286	38.8172	8.58864	3	2	2	0	0	55.9128	55.8678
38.193	39.54	1.34702	1	2	2	0	0	56.6146	53.7188
21.9904	29.7166	7.72622	3	2	1	1	0	56.8988	50.7748
21.4867	27.2279	5.74127	3	1	1	2	0	54.0764	45.9085
29.5168	37.5661	8.04928	3	1	2	1	0	54.318	52.8243
26.872	37.6044	10.7324	3	2	2	1	0	43.8825	42.3028
32.4353	38.7488	6.31348	3	2	1	1	0	57.7279	35.2607
19.1759	30.9651	11.7892	3	1	1	1	0	55.501	57.8271
29.0048	39.5893	10.5845	3	1	1	0	0	32.618	27.5005
38.0917	39.4716	1.37988	1	2	2	0	0	40.432	48.1078
20.679	22.4312	1.75222	1	2	2	1	0	55.8932	52.9876
21.5578	26.9049	5.34702	3	2	2	1	0	55.1915	55.1366
32.3039	44.3094	12.0055	3	1	2	0	0	54.318	52.8243
29.1526	31.4059	2.25325	2	1	1	1	0	52.7089	56.101
32.5038	33.6016	1.09788	1	1	2	1	0	36.8971	28.8583
56.4983	65.4456	8.9473	3	2	2	0	0	45.7834	47.3752
34.7132	37.6975	2.98426	2	2	1	2	0	55.501	57.8271
33.2841	35.1102	1.82615	1	1	2	0	0	53.3259	55.105
30.3299	38.3354	8.00548	3	1	2	1	0	56.0601	52.5054
18.9213	21.6509	2.72964	2	2	1	1	0	54.7405	53.7448
23.9644	27.0719	3.10746	2	2	1	2	0	56.745	43.0606
27.6167	36.1123	8.49555	3	2	2	2	0	49.1926	44.9477
32.0767	33.2375	1.16085	1	1	1	0	0	55.2583	60.6972
29.6537	34.7296	5.07598	3	1	2	2	0	57.2316	55.9284
38.7105	40.0602	1.34976	1	1	1	1	0	46.2064	46.9123
19.4278	25.9247	6.49692	3	2	1	1	0	55.7825	28.1195
41.755	44.1588	2.40383	2	2	2	0	0	54.318	52.8243
40.9309	46.7269	5.79603	3	1	1	2	0	55.2947	41.8623
31.6085	35.7755	4.16701	2	2	2	0	0	35.4299	25.9746
22.7433	24.4956	1.75222	1	2	2	1	0	39.0767	57.5999
28.2902	35.2745	6.98426	3	2	2	0	0	51.3408	34.2727
38.2204	48.1862	9.96577	3	2	1	1	0	53.4589	51.6253
30.3272	40.5202	10.193	3	2	2	0	0	45.8047	41.3023
22.0534	23.6441	1.59069	1	1	1	1	0	57.2611	31.8318
34.5873	46.2149	11.6277	3	1	2	1	0	58.4571	34.2093
54.2505	60.5914	6.34086	3	1	1	1	0	31.1316	58.9725
19.5318	23.9781	4.44627	2	2	2	1	0	56.8197	57.8877
31.7536	33.7796	2.02601	2	2	2	1	0	34.174	22.5173
23.7536	25.4209	1.66735	1	2	2	2	0	55.9128	55.8678
30.7844	33.6208	2.83641	2	2	2	2	0	53.3015	53.3962
40.4162	50.5873	10.1711	3	2	1	1	0	51.2144	36.4633
19.729	30.5927	10.8638	3	2	2	0	0	57.0195	50.6018
44.6489	48.2081	3.5592	2	1	1	1	0	51.57	28.6225
30.2368	32.0958	1.859	1	2	2	1	0	51.9311	51.1388
29.0979	32.0219	2.92403	2	1	2	0	0	37.1932	47.4229
47.217	52.2327	5.01574	3	2	2	1	0	50.5167	53.7281
24.7885	32.9035	8.11499	3	2	2	1	0	62.3655	23.3095
50.987	60.6845	9.69747	3	2	1	1	0	34.5324	38.7651
31.0746	33.2868	2.21218	2	1	2	0	0	50.3388	58.6224
26.1465	31.1129	4.96646	2	1	1	2	0	46.7814	34.4586
44.9281	57.0349	12.1068	3	2	2	0	0	41.3293	29.4317
26.8282	33.4702	6.64203	3	1	2	1	0	57.8434	49.728
46.3874	53.3771	6.98973	3	1	2	1	0	50.5167	53.7281
26.9569	32.3833	5.42642	3	1	1	1	0	54.318	52.8243
19.8275	32.0493	12.2218	3	2	2	1	0	54.4174	48.0444
34.0616	37.3142	3.25256	2	1	2	1	0	53.2966	43.7301
28.2053	30.8118	2.60643	2	1	1	0	0	51.0944	48.603
29.4702	39.7262	10.256	3	2	2	0	0	49.691	28.136
34.8172	40.2081	5.39083	3	2	1	2	0	55.8816	42.6062
16.3696	24.0684	7.69884	3	1	1	1	0	36.1402	21.2235
35.8741	45.5989	9.72485	3	2	2	1	0	39.735	52.9039
30.9076	34.4832	3.57563	2	2	2	0	0	53.5966	52.0931
44.1506	48.1561	4.00548	2	1	2	0	0	36.8967	43.1822
44.1095	51.2717	7.16222	3	2	2	0	0	49.1926	44.9477
23.885	35.3101	11.4251	3	2	1	0	0	53.2207	25.9652
35.0883	44.5941	9.50582	3	2	1	2	0	55.2382	45.7085
44.8569	46.935	2.07803	2	1	1	2	0	55.2477	57.8173
34.4066	37.0732	2.66667	2	1	1	0	0	51.2184	51.5792
36.3915	41.2293	4.83778	2	1	1	2	0	56.5771	60.7578
44.5448	52.7447	8.19986	3	1	1	1	0	54.2664	29.9279
23.8303	35.7755	11.9452	3	2	1	2	0	55.1915	55.1366
45.3114	46.5298	1.21834	1	2	1	2	0	50.4971	50.848
29.0513	40.5038	11.4524	3	1	1	0	0	50.3867	53.9869
30.4093	32.4408	2.03148	2	2	2	1	0	53.8215	47.2022
22.4887	27.5674	5.07871	3	1	1	0	0	57.0664	44.3736
34.3107	37.0157	2.705	2	1	2	0	0	45.1186	33.1224
19.8439	21.4976	1.65366	1	2	1	1	0	55.9128	55.8678
27.0062	31.3867	4.38056	2	1	2	1	0	56.3131	52.5392
33.0212	36.1068	3.08556	2	2	1	2	0	56.725	50.5799
34.9076	45.2019	10.2943	3	2	2	1	0	61.9538	33.7909
35.4771	40.1478	4.67077	2	1	2	1	0	57.5214	55.7388
34.4285	36.3149	1.88638	1	2	1	0	0	46.652	44.744
34.9733	42.6831	7.70979	3	1	1	2	0	57.1123	40.8645
22.6256	26.4449	3.8193	2	2	2	1	0	54.89	53.9569
22.7023	25.4209	2.71869	2	2	1	2	0	53.2902	46.6005
30.412	38.1848	7.77276	3	1	2	0	0	55.0197	50.6753
43.896	48.8925	4.99658	2	2	1	0	0	49.1188	27.9476
23.0856	28.9911	5.90554	3	1	2	0	0	59.975	51.1498
19.9233	21.4292	1.50582	1	1	1	1	0	45.9167	27.0066
31.0445	37.1663	6.12183	3	2	1	1	0	54.2076	55.9632
28.783	30.6174	1.83436	1	1	1	0	0	41.9113	57.4659
19.5838	26.6749	7.09103	3	2	2	0	0	55.6702	58.7378
25.6646	29.41	3.74538	2	1	2	1	0	24.2507	53.164
26.0917	27.3484	1.25667	1	2	2	1	0	54.305	55.4496
36.8268	38.1492	1.32238	1	2	2	1	1	41.5921	32.8344
46.2642	56.4572	10.193	3	1	2	1	1	53.5531	60.7926
50.36	57.4921	7.1321	3	2	2	0	1	53.7957	57.9226
35.5154	37.9576	2.44216	2	2	2	1	1	56.5571	46.8466
38.3409	43.3895	5.0486	3	2	1	2	1	57.944	56.6594
31.7728	38.3354	6.56263	3	2	1	0	1	50.5899	59.6683
38.9158	40.6543	1.73854	1	1	2	0	1	54.4975	55.7736
33.0048	34.3847	1.37988	1	2	2	1	1	61.3034	26.8181
55.9288	58.4394	2.51061	2	2	2	1	1	56.4467	49.9855
35.9836	37.8042	1.82067	1	2	2	1	1	56.5814	44.7236
43.6851	52.345	8.65982	3	2	2	1	1	47.8128	54.3181
47.7372	59.1951	11.4579	3	2	2	1	1	54.4015	43.1727
33.5387	35.7782	2.23956	2	1	2	1	1	55.2583	60.6972
35.5893	44.9582	9.36893	3	2	2	2	1	50.5167	53.7281
44.5722	52.4271	7.85489	3	2	2	0	1	55.2583	60.6972
50.8337	52.4736	1.63997	1	1	1	1	1	30.292	58.3503
23.0472	26.8337	3.78645	2	1	2	1	1	54.5654	23.7915
43.54	50.6201	7.08008	3	1	2	0	1	39.3272	27.9867
28.0575	39.5044	11.447	3	2	2	0	1	61.537	32.5742
32.6379	41.6619	9.02396	3	2	2	0	1	54.318	52.8243
34.9979	39.3785	4.38056	2	2	2	2	1	55.3019	51.9976
44.627	51.4689	6.84189	3	1	1	2	1	55.0197	50.6753
33.1636	35.3867	2.22314	2	2	1	2	1	55.3019	51.9976
35.0445	43.3812	8.33675	3	2	2	0	1	48.3241	47.5789
35.2279	37.6838	2.45585	2	2	2	2	1	53.7957	57.9226
48.2355	58.8118	10.5763	3	2	2	1	1	56.0872	23.5011
33.629	35.3867	1.7577	1	1	2	1	1	57.3223	49.9093
50.5435	59.1458	8.60233	3	2	1	2	1	51.8965	44.3577
25.8371	32.5311	6.69405	3	2	2	2	1	49.1926	44.9477
42.1985	54.152	11.9535	3	2	1	1	1	50.5813	50.2431
20.7529	30.8747	10.1218	3	2	2	1	1	54.0076	47.4502
53.5168	54.8528	1.33607	1	1	2	0	1	44.8665	53.7136
43.1923	47.7618	4.56947	2	2	2	1	1	54.7204	31.628
48.5777	58.412	9.83436	3	2	1	2	1	54.2076	55.9632
35.3457	36.5284	1.18275	1	2	2	0	1	54.7433	36.0865
39.7344	43.1294	3.39494	2	2	1	0	1	55.407	40.96
38.7269	45.1636	6.43669	3	2	2	0	1	48.8107	33.3433
37.3196	47.1129	9.79329	3	2	1	2	1	52.3186	42.6253
25.6016	38.4066	12.8049	3	2	2	2	1	49.9944	58.8264
46.6557	52.7091	6.05339	3	2	1	1	1	32.4737	62.8586
36.0164	41.8289	5.81246	3	2	1	1	1	53.6318	44.8964
48.5859	54.2505	5.66462	3	2	2	1	1	60.7716	28.434
46.1109	48.7255	2.61465	2	1	2	0	1	53.7957	57.9226
27.8439	30.7981	2.95414	2	2	2	1	1	57.6201	51.5061
20.9172	22.6995	1.78234	1	2	1	1	1	60.6292	37.5428
20.5175	28.8433	8.3258	3	1	2	0	1	52.8017	44.2413
39.0308	41.0678	2.03696	2	2	1	0	1	53.1306	59.8721
53.7823	64.5722	10.7899	3	2	2	0	1	53.7957	57.9226
34.193	45.9822	11.7892	3	2	2	2	1	56.8197	57.8877
33.4374	41.3689	7.93156	3	2	2	0	1	54.2076	55.9632
57.3114	68.1451	10.8337	3	2	2	0	1	35.428	13.7941
38.3737	46.3491	7.97536	3	2	2	1	1	35.7146	43.7106
18.1547	25.4428	7.28816	3	2	2	0	1	55.9128	55.8678
33.6865	45.1554	11.4689	3	2	2	1	1	57.0371	54.6394
31.0418	34.0643	3.02259	2	1	2	0	1	50.367	48.7113
33.6071	40.6242	7.01711	3	2	2	2	1	52.8281	33.8831
48.3258	51.2033	2.87748	2	1	2	1	1	45.9003	46.0224
35.6988	40.6817	4.98289	2	1	2	2	1	46.273	54.3815
39.0527	42.9049	3.85216	2	1	2	0	1	40.2485	31.4915
50.6831	53.3607	2.67762	2	2	2	0	1	45.7972	20.2205
40.3203	52.1506	11.8303	3	2	2	1	1	49.7772	43.532
32.7995	34.2642	1.46475	1	1	1	0	1	54.318	52.8243
30.4887	39.9097	9.42095	3	2	2	2	1	54.8101	47.4618
41.8152	43.6934	1.87817	1	1	1	0	1	55.9128	55.8678
51.6249	54.5024	2.87748	2	2	2	2	1	55.4058	19.9903
35.6468	39.6523	4.00548	2	1	2	1	1	55.9149	51.6015
33.8152	35.6961	1.88091	1	1	1	0	1	53.5531	60.7926
47.0773	53.0267	5.94935	3	2	2	0	1	40.272	28.5143
39.0472	42.7789	3.73169	2	2	2	1	1	54.7796	57.0959
41.5031	43.3183	1.8152	1	2	1	1	1	53.122	50.4468
42.0424	46.037	3.99452	2	2	2	0	1	55.2583	60.6972
28.063	32.3039	4.24093	2	2	1	2	1	57.3419	52.7895
32.9144	41.1773	8.26283	3	1	1	0	1	54.2076	55.9632
39.488	45.3607	5.87269	3	2	2	1	1	46.241	33.7959
43.833	53.525	9.69199	3	2	2	0	1	49.3293	60.7759
43.0664	51.8303	8.76386	3	2	2	1	1	56.9082	28.9361
30.6995	32.0383	1.33881	1	2	1	2	1	56.0036	49.8487
28.6324	34.5873	5.95482	3	1	1	1	1	55.0038	39.3684
23.6906	27.373	3.68241	2	2	1	2	1	55.6978	43.4539
53.1964	62.7351	9.53867	3	2	2	0	1	29.4976	29.719
29.0267	34.9706	5.94388	3	2	1	1	1	60.2476	47.3304
43.4114	46.1383	2.7269	2	2	2	1	1	55.9128	55.8678
39.9398	49.9795	10.0397	3	2	2	1	1	53.7856	43.4146
29.5222	31.6468	2.12457	2	2	1	0	1	51.8492	39.2663
42.4778	48.3094	5.83162	3	2	2	2	1	56.3354	56.7883
32.3368	36.4381	4.1013	2	2	1	2	1	54.8293	46.0851
27.0034	38.6201	11.6167	3	2	2	1	1	56.8988	50.7748
44.2875	50.0726	5.78508	3	2	2	0	1	53.5531	60.7926
29.1253	32.7885	3.66324	2	2	1	0	1	52.1376	40.2478
29.1006	39.7207	10.6201	3	2	2	0	1	59.5127	32.5436
36.2136	40.0055	3.79192	2	2	1	2	1	51.6057	41.8638
38.1109	41.5003	3.38946	2	2	2	0	1	51.5026	48.6352
31.0691	37.2183	6.14921	3	2	1	2	1	53.3978	32.5591
35.8357	45.4675	9.63176	3	2	2	0	1	47.976	53.5244
34.6119	39.9452	5.33334	3	2	2	0	1	53.7957	57.9226
31.5373	42.0287	10.4914	3	2	2	0	1	51.7017	54.4647
41.8563	45.7741	3.91787	2	2	1	2	1	51.5312	48.7904
43.3539	48.2793	4.9254	2	2	2	1	1	48.7984	56.4489
33.3005	38.1081	4.80767	2	2	2	1	1	56.6819	28.3563
27.77	31.2498	3.47981	2	1	1	1	1	22.3726	52.7914
41.4511	45.1253	3.67419	2	2	1	0	1	55.9128	55.8678
43.4524	46.538	3.08556	2	2	2	0	1	54.2984	49.9441
33.0349	35.6222	2.58727	2	1	2	0	1	56.2769	47.2326
30.2998	34.7789	4.47912	2	1	1	0	1	54.2501	42.6096
45.2813	50.8419	5.56057	3	2	1	1	1	53.7957	57.9226
28.6762	31.5647	2.88843	2	1	2	1	1	51.028	46.9889
50.7652	53.5168	2.75154	2	1	2	2	1	55.407	40.96
31.4004	38.8665	7.46612	3	2	1	2	1	55.0566	50.4519
44.397	54.8884	10.4914	3	2	2	2	1	55.9128	55.8678
39.3073	44.9227	5.61533	3	1	2	1	1	56.5664	57.8779
27.0883	33.0869	5.99863	3	2	1	1	1	55.3581	54.6783
25.3361	31.9863	6.65024	3	2	1	2	1	54.188	53.0831
39.9343	45.5661	5.63176	3	2	2	0	1	52.8133	54.6227
28.8898	36.0849	7.19507	3	2	1	0	1	59.7661	30.6468
35.1212	42.5216	7.40041	3	2	2	1	1	53.5425	57.9127
35.3402	41.3306	5.99042	3	2	2	1	1	53.8237	48.2979
48.3915	51.9206	3.52909	2	2	1	1	1	53.7761	55.0424
32.8159	34.2368	1.42094	1	2	2	1	1	54.188	53.0831
21.9603	33.8727	11.9124	3	2	2	2	1	60.7716	28.434
31.0582	34.5325	3.47433	2	1	1	1	1	56.0232	52.7288
42.4175	51.091	8.67351	3	2	1	1	1	23.9994	19.0644
28.1424	30.9377	2.79535	2	2	2	0	1	54.188	53.0831
34.1437	44.6954	10.5517	3	2	2	0	1	29.4586	53.7849
43.0965	49.5305	6.43395	3	2	1	2	1	53.0184	58.7916
29.4538	30.5407	1.08693	1	2	1	1	1	35.026	49.5672
30.0616	31.718	1.6564		2	2	2		56.5831	20.5307
